# Supplementary material for: Reverse Sap Flow from Fruit
Source: Plants (Basel). 2025 Dec 30;15(1):105. doi: 10.3390/plants15010105 (PMC12787672; doi:10.3390/plants15010105)
Supplement: Supplementary file 1 [file plants-15-00105-s001.zip]

Archive with 1 entries (1 files):
- plants-4029223-supplementary.pdf
